# Supplementary material for: Long Non-Coding RNAs in Diffuse Large B-Cell Lymphoma
Source: Noncoding RNA. 2020 Dec 28;7(1):1. doi: 10.3390/ncrna7010001 (PMC7838888; doi:10.3390/ncrna7010001)
Supplement: Supplementary file 1 [file ncrna-07-00001-s001.zip]

Archive with 1 entries (1 files):
- ncrna-998730-supplementary.xlsx
