# Supplementary material for: Long Non-Coding RNAs in Diffuse Large B-Cell Lymphoma
Source: Noncoding RNA. 2020 Dec 28;7(1):1. doi: 10.3390/ncrna7010001 (PMC7838888; doi:10.3390/ncrna7010001)
Supplement: Supplementary file 1 [file ncrna-07-00001-s001.zip › ncrna-998730-supplementary.xlsx]

## Sheet: Supplementary_Table_S1
EnsemblID	Symbol	Gene_biotype	logFC (Resistant - Sensitive)	p-value	SU_DHL_4	MC_116	NU_DHL_1	OCI_Ly8	SU_DHL_8_M	HT
ENSG00000272733	AP000345.2	lncRNA	7.37983	0.0479439	0.019923	0.849765	0.144979	0	166.324	4.70745
ENSG00000176593	AC008969.1	lncRNA	6.64966	0.0203187	0.119538	0.39524	0.0483263	44.5338	0.0489117	13.0739
ENSG00000257275	AL139020.1	lncRNA	6.63066	0.0168044	0.119538	0.355716	0.821546	2.62792	124.603	1.58342
ENSG00000236499	LINC00896	lncRNA	5.80733	0.0492146	0.378537	0.335954	0.338284	59.0813	0.122279	0.213975
ENSG00000253673	AC025437.4	lncRNA	5.74408	0.0383826	0.059769	0.0592859	0.265794	6.26477	14.6002	0
ENSG00000231881	AL109615.2	lncRNA	4.95257	0.0207583	2.05207	1.62048	0.289958	111.264	2.4945	9.32932
ENSG00000256084	AC092112.1	lncRNA	4.64289	0.0192335	0.039846	0.019762	0.120816	4.10612	0.29347	0.213975
ENSG00000273297	AC009275.1	lncRNA	4.20265	0.0116714	0	0	0.0724894	0.516198	0.41575	0.449348
ENSG00000215241	LINC02449	lncRNA	3.97305	0.0148779	0.278922	0.039524	0.169142	5.81896	1.4429	0.51354
ENSG00000165511	ZNF22-AS1	lncRNA	3.95022	0.032398	0.318768	2.25287	0.144979	29.5641	10.6138	1.98997
ENSG00000235989	MORC2-AS1	lncRNA	3.76872	0.0248714	0.0996149	0.138334	0.434936	5.30277	0.195647	3.72317
ENSG00000234380	LINC01426	lncRNA	3.72691	0.0251661	0	0.0592859	0.169142	1.33742	1.46735	0.25677
ENSG00000223960	CHROMR	lncRNA	3.42617	0.0213131	1.13561	4.03144	22.8342	127.431	126.241	47.2457
ENSG00000287445	AC092803.3	lncRNA	3.25747	0.00125455	0.079692	0.0592859	0.0966525	0.680443	1.10051	0.534938
ENSG00000182648	LINC01006	lncRNA	3.11472	0.0232201	1.77315	1.20548	0.942362	27.2177	4.05967	2.76028
ENSG00000251259	AC004069.1	lncRNA	3.04837	0.0212715	0.059769	0.039524	0.193305	1.59552	0.635853	0.213975
ENSG00000277491	AC087392.5	lncRNA	2.95015	0.0193083	0.059769	0.019762	0.169142	0.65698	1.0516	0.235373
ENSG00000267254	ZNF790-AS1	lncRNA	2.94148	0.0404111	0.159384	0.533573	1.13567	5.56087	0.660309	7.85289
ENSG00000272848	AL135910.1	lncRNA	2.74205	0.0328293	0.079692	0.217382	0.0724894	0.305026	1.93201	0.299565
ENSG00000277504	AC010536.3	lncRNA	2.6777	0.0325395	0.219153	0.019762	0.0241631	0.727371	0.635853	0.385155
ENSG00000247095	MIR210HG	lncRNA	2.65241	0.043791	1.65361	3.9524	0.459099	11.4502	3.39937	23.3447
ENSG00000227885	AL590652.1	lncRNA	2.61033	0.0145151	0.498075	1.04738	1.08734	7.90722	6.43189	1.77599
ENSG00000265666	RARA-AS1	lncRNA	2.57731	0.0220592	0.19923	0.0592859	0.217468	1.85362	0.611397	0.406553
ENSG00000267470	ZNF571-AS1	lncRNA	2.37318	0.0454828	0.378537	0.731193	0.700731	2.55753	0.538029	6.31227
ENSG00000269937	AC093525.7	lncRNA	2.3341	0.0307279	0.19923	0.276668	0.120816	0.281563	1.98093	0.791708
ENSG00000248866	USP46-AS1	lncRNA	2.22691	0.00878904	0.896535	0.474287	0.821546	4.36422	3.59501	2.33233
ENSG00000277142	LINC00235	lncRNA	2.1721	0.00916204	0.876612	0.968337	1.06318	5.30277	5.30692	2.52491
ENSG00000255121	CCDC84-DT	lncRNA	2.17076	0.029902	1.67353	5.41478	2.24717	5.81896	13.3529	22.8953
ENSG00000233967	AL359715.1	lncRNA	2.09169	0.0439819	0.996149	1.20548	0.531589	1.80669	7.99707	1.88298
ENSG00000260259	LINC02166	lncRNA	2.0849	0.0193868	0.159384	0.118572	0.217468	0.32849	1.17388	0.620528
ENSG00000260136	AC008915.3	lncRNA	2.07366	0.0254167	0.059769	0.0592859	0.144979	0.234636	0.635853	0.25677
ENSG00000260167	AC093249.2	lncRNA	1.93484	0.0353497	0.557844	1.08691	0.314121	2.08826	1.51626	3.91575
ENSG00000287016	AC010996.1	lncRNA	1.93361	0.0180256	0.79692	0.909051	0.338284	3.0268	2.56787	2.24674
ENSG00000275457	AL117332.1	lncRNA	1.90544	0.0412495	0.278922	0.711431	0.289958	0.938543	2.86134	1.02708
ENSG00000274751	AC120498.9	lncRNA	1.828	0.0337073	0.119538	0.237144	0.0724894	0.281563	0.586941	0.684721
ENSG00000234494	SP2-AS1	lncRNA	1.81537	0.0281926	1.09576	1.42286	1.23232	6.52287	4.64662	2.05416
ENSG00000231327	LINC01816	lncRNA	1.78066	0.024354	0.318768	0.138334	0.120816	0.844688	0.611397	0.556335
ENSG00000250990	AC098851.1	lncRNA	1.7765	0.0423835	0.338691	0.256906	0.0724894	1.05586	0.70922	0.556335
ENSG00000226180	AC010536.1	lncRNA	1.74683	0.0163822	1.25515	0.810241	1.08734	4.29383	3.20372	3.10264
ENSG00000276931	AC009041.3	lncRNA	1.74393	0.037282	0.119538	0.355716	0.144979	0.563126	1.02715	0.51354
ENSG00000271833	AL445222.2	lncRNA	1.71585	0.039992	0.0996149	0.217382	0.241631	0.915079	0.635853	0.299565
ENSG00000236953	ZDHHC20-IT1	lncRNA	1.69116	0.0234437	0.079692	0.0790479	0.144979	0.234636	0.41575	0.34236
ENSG00000272885	AC092574.1	lncRNA	1.69079	0.0258252	0.079692	0.177858	0.0966525	0.398881	0.489117	0.278168
ENSG00000251602	AL928654.1	lncRNA	1.67996	0.0261718	0.836766	0.415002	0.459099	1.2905	2.20103	2.01137
ENSG00000269473	AC012313.8	lncRNA	1.6745	0.0353782	0.478152	0.19762	0.265794	0.774298	0.70922	1.54062
ENSG00000267309	AC092295.2	lncRNA	1.64613	0.0233074	0.677382	1.14619	0.84571	2.5106	3.59501	2.26814
ENSG00000259891	AC107375.1	lncRNA	1.59637	0.0275365	3.92483	3.65597	1.86056	10.6055	9.85572	8.10966
ENSG00000259349	AC011921.1	lncRNA	1.5067	0.0477793	1.25515	0.632383	0.434936	2.48714	1.90756	2.22534
ENSG00000272630	AL731563.4	lncRNA	1.49029	0.0293266	0.876612	0.632383	0.990688	2.36982	1.8831	2.78168
ENSG00000272696	AL359091.3	lncRNA	1.46941	0.028873	0.179307	0.276668	0.169142	0.727371	0.464662	0.556335
ENSG00000269054	AC012313.6	lncRNA	1.42835	0.0344243	0.657459	0.731193	0.459099	1.43128	1.41844	2.13975
ENSG00000238058	AL355574.1	lncRNA	1.39405	0.0452201	1.61376	1.04738	0.797383	2.88602	3.5461	2.67469
ENSG00000255966	AC006064.3	lncRNA	1.38113	0.0403483	0.378537	0.39524	0.193305	0.797761	0.733676	1.00568
ENSG00000213888	LINC01521	lncRNA	1.36253	0.0478252	1.95245	3.71525	3.26202	8.35303	8.77966	5.84152
ENSG00000247774	PCED1B-AS1	lncRNA	-1.15696	0.0468231	92.9208	44.3064	37.4045	24.2613	20.5185	33.5299
ENSG00000246145	RRS1-AS1	lncRNA	-1.30404	0.0454053	0.617613	0.415002	0.700731	0.281563	0.244559	0.17118
ENSG00000230732	AC016949.1	lncRNA	-1.372	0.0248549	0.976226	0.928813	1.03901	0.398881	0.391294	0.34236
ENSG00000269901	AC010531.5	lncRNA	-1.37839	0.0399098	0.776997	0.810241	0.483263	0.258099	0.342382	0.192578
ENSG00000249898	MCPH1-AS1	lncRNA	-1.38268	0.0467613	5.59836	4.38716	3.47949	1.24357	2.22548	1.6904
ENSG00000287170	AC010327.8	lncRNA	-1.45339	0.0321684	2.17161	3.20144	1.8364	0.821225	0.929323	0.877298
ENSG00000244879	GABPB1-AS1	lncRNA	-1.47028	0.0136502	184.527	436.384	229.405	112.297	123.551	71.0398
ENSG00000223653	AL078459.1	lncRNA	-1.49644	0.0449583	0.278922	0.731193	0.362447	0.187709	0.122279	0.17118
ENSG00000275329	AL138781.1	lncRNA	-1.50289	0.0195584	0.517998	0.573097	0.628241	0.234636	0.195647	0.17118
ENSG00000224746	AC015987.1	lncRNA	-1.54678	0.0373682	0.298845	0.355716	0.700731	0.117318	0.146735	0.192578
ENSG00000260803	Z84723.1	lncRNA	-1.62048	0.029644	0.956303	0.39524	0.434936	0.187709	0.195647	0.192578
ENSG00000287555	AC023424.2	lncRNA	-1.70435	0.0292625	0.996149	0.849765	1.44979	0.492735	0.342382	0.17118
ENSG00000254936	AF131215.4	lncRNA	-1.75399	0.0279916	2.21145	1.32405	1.28065	0.305026	0.366838	0.748913
ENSG00000257027	AC010186.3	lncRNA	-1.76462	0.0465171	27.2746	9.58456	42.3096	11.7787	7.38567	4.12972
ENSG00000263335	AF001548.2	lncRNA	-1.80542	0.0198123	0.657459	0.830003	1.5706	0.234636	0.269015	0.363758
ENSG00000277548	AC018926.3	lncRNA	-1.87308	0.0258138	1.35476	0.889289	0.507426	0.187709	0.171191	0.385155
ENSG00000245750	DRAIC	lncRNA	-1.94506	0.0167237	0.438306	0.256906	0.749057	0.117318	0.122279	0.128385
ENSG00000259709	AC023906.4	lncRNA	-1.94898	0.0289499	0.498075	0.948575	0.38661	0.211172	0.195647	0.0641926
ENSG00000246375	PPM1K-DT	lncRNA	-2.00168	0.00916798	0.498075	0.335954	0.289958	0.0938543	0.0733676	0.106988
ENSG00000259954	IL21R-AS1	lncRNA	-2.01075	0.0405986	0.79692	2.3912	0.869873	0.492735	0.122279	0.385155
ENSG00000265474	AC010761.4	lncRNA	-2.05999	0.00528637	1.25515	1.30429	1.03901	0.32849	0.29347	0.235373
ENSG00000246334	PRR7-AS1	lncRNA	-2.10614	0.0301385	4.60221	2.98406	11.0667	1.61899	0.758132	1.94717
ENSG00000273384	AL137796.1	lncRNA	-2.10659	0.0197368	0.498075	0.355716	0.531589	0.0469271	0.0733676	0.192578
ENSG00000248473	LINC01962	lncRNA	-2.11386	0.0494722	8.10866	2.37144	2.12636	0.492735	0.635853	1.77599
ENSG00000203876	ADD3-AS1	lncRNA	-2.14204	0.04608	1.63369	1.60072	0.434936	0.0703907	0.391294	0.363758
ENSG00000272211	AC114760.2	lncRNA	-2.16644	0.046194	1.77315	0.731193	4.27687	0.281563	0.342382	0.877298
ENSG00000275769	AC068792.1	lncRNA	-2.22101	0.00521303	0.537921	0.39524	0.483263	0.0703907	0.0978235	0.128385
ENSG00000287454	AC008149.2	lncRNA	-2.27668	0.0139069	0.617613	0.256906	0.38661	0.140781	0.0489117	0.0641926
ENSG00000278017	AC064801.1	lncRNA	-2.29669	0.0189609	0.239076	0.276668	0.289958	0.0234636	0.0244559	0.106988
ENSG00000288062	AL136981.3	lncRNA	-2.31696	0.0422987	0.757074	1.87739	0.628241	0.0469271	0.171191	0.42795
ENSG00000256442	AC010186.1	lncRNA	-2.45537	0.0496228	0.717228	0.415002	4.42185	0.258099	0.317926	0.42795
ENSG00000237604	AP001056.1	lncRNA	-2.46087	0.0267436	0.418383	1.22524	0.483263	0.0469271	0.0733676	0.25677
ENSG00000251301	LINC02384	lncRNA	-2.58495	0.0391074	0.677382	1.8181	0.241631	0.140781	0.269015	0.042795
ENSG00000258623	AL121820.1	lncRNA	-2.66837	0.0439151	13.3285	1.87739	1.35314	1.10279	0.489117	1.00568
ENSG00000258035	AC123567.2	lncRNA	-2.68907	0.0276	1.15553	0.849765	1.86056	0.32849	0.244559	0.0213975
ENSG00000228857	AC104653.1	lncRNA	-2.71406	0.0187094	7.75004	4.70335	3.31035	0.586589	0.244559	1.56202
ENSG00000259577	CERNA1	lncRNA	-2.76451	0.0337509	5.67805	6.65979	0.483263	0.868152	0.391294	0.620528
ENSG00000223534	HLA-DQB1-AS1	lncRNA	-2.99441	0.0107415	5.8972	3.24096	3.47949	0.375417	0.171191	1.02708
ENSG00000236977	ANKRD44-IT1	lncRNA	-3.14569	0.0129495	0.816843	0.256906	1.28065	0.140781	0.0978235	0.0213975
ENSG00000255299	AP003557.1	lncRNA	-3.19735	0.0298638	0.458229	0.513811	5.19507	0.281563	0.146735	0.235373
ENSG00000285972	CERNA2	lncRNA	-3.40569	0.0290784	7.55081	4.24883	2.4888	1.07932	0.220103	0.042795
ENSG00000224184	MIR3681HG	lncRNA	-3.44465	0.029817	4.1639	2.17382	34.7224	0.610053	1.07606	2.07556
ENSG00000286546	AL079338.1	lncRNA	-3.69803	0.0497178	8.1485	14.9993	67.0768	0.0469271	3.47273	3.4236
ENSG00000275418	AC104971.3	lncRNA	-3.70873	0.0211118	4.14398	16.9163	3.38284	0.211172	0.171191	1.47643
ENSG00000196668	LINC00173	lncRNA	-4.2239	0.0106439	0.657459	11.5015	2.4888	0.164245	0.269015	0.34236
ENSG00000253535	AC120193.1	lncRNA	-4.26087	0.00177833	0.458229	1.67977	0.700731	0.0469271	0.0733676	0.0213975
ENSG00000286511	Z95118.2	lncRNA	-4.27035	0.0191477	7.03282	0.335954	0.821546	0.258099	0.0733676	0.0855901
ENSG00000245466	AL357153.1	lncRNA	-4.27222	0.0164906	1.81299	2.37144	3.64863	0	0.0733676	0.320963
ENSG00000229964	AC080129.1	lncRNA	-4.28834	0.0281543	8.06881	1.02762	1.5706	0.258099	0	0.278168
ENSG00000286848	AC009570.2	lncRNA	-4.31845	0.0133231	5.67805	4.88121	1.3773	0.0703907	0.0244559	0.492143
ENSG00000234572	LINC01800	lncRNA	-4.83856	0.00505262	1.09576	0.256906	1.44979	0.0234636	0	0.0641926
ENSG00000284846	AL355981.1	lncRNA	-4.87754	0.0362308	2.15168	6.91669	0.0241631	0.234636	0.0244559	0.042795
ENSG00000225342	LRRK2-DT	lncRNA	-4.92054	0.031656	0.93638	18.4577	13.3622	0.586589	0.489117	0
ENSG00000253490	LINC02099	lncRNA	-4.97437	0.036628	12.7507	0.177858	5.82331	0.351953	0	0.235373
ENSG00000258987	AL132642.1	lncRNA	-5.27158	0.0192336	6.91328	2.9643	41.6089	0.0703907	0.0733676	1.17686
ENSG00000228495	LINC01013	lncRNA	-5.43206	0.0364926	1.036	0.434763	34.7707	0.469271	0.342382	0.0213975
ENSG00000277448	LINC02338	lncRNA	-5.48923	0.0060093	3.04822	0.256906	1.1115	0	0.0244559	0.0641926
ENSG00000272620	AFAP1-AS1	lncRNA	-5.682	0.0409024	25.9198	0.0790479	0.821546	0.0234636	0.146735	0.34236
ENSG00000254319	AC246817.2	lncRNA	-6.26225	0.000325692	3.24745	5.07883	1.13567	0.0234636	0.0489117	0.042795
ENSG00000236453	AC003092.1	lncRNA	-6.45523	0.0355571	15.2012	54.0095	0.0724894	0.610053	0	0.17118
ENSG00000180712	LINC02363	lncRNA	-6.64305	0.0356868	0	44.4842	78.1436	0.305026	0.8315	0.0855901
ENSG00000287740	AC115485.1	lncRNA	-6.80099	0.00128059	0.239076	0.335954	0.338284	0	0	0
ENSG00000224137	LINC01857	lncRNA	-7.3094	0.023262	94.1959	162.503	0.0724894	0.445808	0.0244559	1.13407
ENSG00000233828	LINC01949	lncRNA	-7.66324	0.00271811	0.358614	0.889289	5.00177	0	0	0.0213975
ENSG00000287569	AL078587.2	lncRNA	-8.08317	0.00081249	0.617613	0.553335	1.06318	0	0	0
ENSG00000261786	AC006058.1	lncRNA	-8.55755	1.99265e-05	64.2716	144.519	42.3821	0.164245	0.171191	0.320963
ENSG00000259520	AC051619.4	lncRNA	-8.86361	0.00412985	0.876612	2.66787	0.289958	0	0	0
ENSG00000253853	AC246817.1	lncRNA	-8.97689	0.000220795	6.03667	5.7705	4.18022	0	0.0244559	0
ENSG00000272121	AC006058.3	lncRNA	-9.27373	0.000740368	1.19538	2.74691	1.15983	0	0	0
Supplementary Table S1. List of differentially expressed lncRNAs in rituximab-resistant compared to -sensitive DLCBL cell lines (n = 3 biologically independent samples with the threshold values of 2-fold and P < 0.05).

## Sheet: Supplementary_Table_S2
Symbol	CUX2	EGR2	EGR3	FOXN3	HES7	HIC1	KLF13	KLF5	MEF2C	MEIS1	POU5F1	RARG	REL	SMAD3	SOX5	TCF7L2	TFEC
AC003092.1	3	0	0	1	0	5	0	3	11	17	5	0	2	0	8	4	1
AC004069.1	3	0	0	1	0	4	0	0	7	20	4	0	2	0	8	8	0
AC006058.1	3	0	0	0	0	6	0	8	1	18	2	0	1	0	3	2	0
AC006058.3	4	2	1	0	0	8	0	18	4	21	3	0	4	0	2	2	2
AC006064.3	1	0	0	0	0	11	0	28	0	16	0	0	1	0	2	3	0
AC008915.3	4	0	0	0	0	7	0	5	0	18	1	0	4	0	3	5	0
AC008969.1	3	0	0	1	0	9	0	1	1	26	5	0	1	0	8	4	0
AC009041.3	0	2	0	0	0	12	0	2	6	19	0	0	2	0	0	1	1
AC009275.1	1	0	0	0	0	5	0	6	1	16	2	0	2	0	5	3	0
AC010186.1	1	2	0	1	0	5	0	13	3	18	1	0	3	0	2	1	0
AC010186.3	1	0	0	0	0	9	0	1	9	19	2	0	3	2	6	5	0
AC010531.5	5	0	0	0	0	6	0	4	3	23	2	1	2	0	2	4	0
AC010536.1	0	0	0	0	0	15	0	13	1	18	1	0	5	1	0	1	0
AC010536.3	0	1	1	1	2	22	0	18	0	24	0	0	3	0	0	1	2
AC010761.4	0	0	0	0	0	23	0	11	0	17	1	0	0	0	1	3	0
AC011921.1	0	0	0	1	0	5	0	13	1	18	6	0	1	0	1	3	0
AC012313.6	2	1	1	0	0	7	0	9	0	15	3	0	1	0	1	1	0
AC012313.8	2	0	0	0	0	13	0	7	0	23	2	1	5	0	1	2	0
AC015987.1	1	0	0	1	0	7	0	1	3	17	3	0	1	1	7	5	0
AC016949.1	2	1	0	0	0	10	0	4	6	27	3	2	1	0	9	4	0
AC018926.3	4	0	0	1	0	14	0	0	10	17	2	0	0	0	5	1	0
AC023906.4	0	0	0	0	0	9	0	3	4	22	2	0	0	0	3	4	0
AC025437.4	3	0	0	0	0	8	0	9	2	17	3	0	1	1	4	3	0
AC051619.4	3	0	1	0	0	8	0	4	2	19	0	0	4	0	0	1	0
AC064801.1	0	0	1	0	0	9	0	24	2	21	1	0	1	0	7	4	1
AC068792.1	3	0	0	1	0	11	0	1	10	18	2	0	1	1	6	5	0
AC080129.1	4	0	0	1	0	4	0	10	3	24	4	0	2	1	3	1	0
AC087392.5	1	0	0	2	0	11	0	5	1	26	3	0	3	0	4	0	0
AC092112.1	1	0	0	0	0	10	0	7	5	13	4	0	4	0	4	2	0
AC092295.2	0	0	0	1	0	5	0	6	4	22	3	0	1	0	6	0	0
AC092574.1	2	0	0	1	0	9	0	5	5	27	5	0	0	0	5	4	1
AC093249.2	1	0	0	1	0	9	0	7	4	15	2	0	2	1	1	3	0
AC093525.7	1	0	0	0	0	9	0	5	2	21	6	0	2	0	3	1	1
AC098851.1	1	0	0	2	0	6	0	8	5	20	2	0	1	1	4	2	0
AC104653.1	4	0	0	1	0	7	0	4	8	14	7	0	1	0	5	2	0
AC104971.3	3	0	0	1	0	8	0	3	5	25	5	1	1	0	9	5	0
AC107375.1	0	0	0	1	0	10	0	8	6	17	3	0	1	0	0	1	0
AC114760.2	2	0	0	0	0	5	0	0	7	24	7	0	2	0	4	6	0
AC120193.1	3	0	0	1	0	5	0	11	8	22	3	0	1	0	3	3	0
AC120498.9	0	1	4	0	0	4	0	20	0	12	1	0	6	0	0	1	0
AC123567.2	2	0	0	0	0	11	0	8	5	22	3	0	3	0	5	5	0
AC246817.1	1	0	0	1	0	8	0	2	8	19	4	0	1	0	8	1	0
AC246817.2	3	0	0	3	0	12	0	8	4	9	5	0	0	0	5	5	0
ADD3-AS1	2	0	0	0	0	6	0	27	4	10	0	0	2	0	1	2	0
AF001548.2	2	0	0	1	0	14	0	8	1	19	1	0	0	0	2	2	0
AF131215.4	1	0	0	1	0	8	0	4	1	15	3	0	3	0	5	3	0
AFAP1-AS1	2	0	0	0	0	9	0	8	1	24	2	0	1	0	2	3	1
AL078459.1	1	0	1	0	0	8	0	14	1	13	7	0	3	0	4	1	0
AL109615.2	0	0	1	0	0	12	0	28	0	19	3	2	2	0	1	4	0
AL117332.1	1	0	0	1	0	5	0	7	4	22	2	0	1	1	3	2	0
AL121820.1	2	0	0	0	0	8	0	2	3	31	6	0	0	0	5	8	2
AL132642.1	1	0	0	0	0	5	0	12	2	13	0	0	0	0	2	1	0
AL135910.1	1	1	0	0	0	7	0	3	4	21	0	0	1	0	3	5	0
AL137796.1	3	0	0	1	0	11	0	1	4	26	4	0	1	0	5	3	0
AL138781.1	1	0	0	0	0	7	0	6	2	28	0	0	1	0	0	1	1
AL139020.1	3	0	0	4	0	15	0	5	0	18	1	0	3	0	1	1	1
AL355574.1	0	2	4	0	0	9	0	43	1	9	1	0	1	0	1	0	0
AL355981.1	0	0	0	3	0	10	1	3	4	24	5	0	1	0	4	2	0
AL357153.1	1	0	0	0	0	7	0	32	2	15	1	0	1	0	0	1	0
AL359091.3	0	0	0	0	0	13	0	2	3	27	2	0	4	0	2	1	0
AL359715.1	7	0	0	1	0	6	0	3	5	21	2	0	2	0	7	0	0
AL445222.2	4	0	0	0	0	14	0	1	3	16	8	1	1	0	6	3	0
AL590652.1	2	0	2	0	0	8	0	15	0	9	3	0	3	0	1	5	0
AL731563.4	1	0	0	1	0	9	0	4	8	11	1	0	0	0	2	0	0
AL928654.1	0	0	4	0	0	4	0	47	0	8	1	0	3	0	0	1	1
ANKRD44-IT1	1	0	0	1	0	5	0	3	4	20	4	0	0	1	5	5	0
AP000345.2	0	0	0	1	0	16	0	9	3	22	1	0	2	0	2	2	0
AP001056.1	0	0	1	0	0	14	0	9	5	20	2	0	1	1	2	3	1
AP003557.1	4	0	0	1	0	5	0	4	1	19	6	0	3	1	2	3	0
CCDC84-DT	2	0	1	1	0	6	0	7	1	15	2	0	1	0	2	2	0
CERNA1	4	0	1	0	0	10	1	20	2	11	3	0	3	0	0	3	0
CERNA2	2	0	0	0	0	9	0	4	1	31	1	0	2	1	6	5	3
CHROMR	2	0	0	0	0	5	0	11	3	16	2	0	3	0	0	3	0
DRAIC	0	0	0	1	0	7	0	3	1	16	2	0	2	0	1	2	1
GABPB1-AS1	2	0	1	1	0	9	0	12	3	15	2	0	4	0	0	6	0
HLA-DQB1-AS1	6	0	0	2	0	8	0	6	8	42	7	2	4	2	8	3	0
IL21R-AS1	2	0	0	0	0	17	0	5	3	23	0	0	2	0	1	1	0
LINC00173	3	1	0	0	0	16	0	14	3	21	4	0	1	0	1	1	1
LINC00235	0	0	1	0	0	9	0	14	0	4	0	0	3	0	0	0	0
LINC00896	2	1	0	2	0	8	1	16	0	16	0	0	2	0	0	1	0
LINC01006	1	0	0	0	0	7	0	12	4	7	1	0	2	2	0	3	0
LINC01013	3	0	0	0	0	16	0	5	4	23	1	0	4	0	4	3	0
LINC01426	2	0	0	0	0	15	0	5	4	21	6	0	3	1	1	5	0
LINC01521	3	0	2	0	0	9	0	50	1	8	2	0	3	2	1	2	1
LINC01800	3	0	0	0	0	7	0	11	3	21	3	0	0	0	5	4	0
LINC01816	2	2	1	1	0	10	0	5	7	22	1	0	0	0	4	3	1
LINC01857	3	0	0	0	0	9	0	3	5	23	0	0	2	0	2	5	0
LINC01949	7	0	0	0	0	9	0	4	5	22	2	0	0	0	3	4	0
LINC01962	0	0	1	1	0	10	0	13	1	22	3	0	4	0	2	0	0
LINC02099	0	0	0	0	0	9	0	4	3	34	1	0	0	0	3	5	0
LINC02166	0	0	1	0	0	6	0	25	2	13	0	0	2	0	0	1	1
LINC02338	7	1	0	2	0	5	0	1	13	21	6	0	1	0	6	5	0
LINC02363	1	0	0	0	0	10	0	2	3	20	1	0	4	0	3	1	1
LINC02384	5	0	0	0	0	5	0	4	4	12	10	0	4	0	1	3	0
LINC02449	1	0	0	0	0	14	0	10	0	29	1	0	2	0	3	2	0
LRRK2-DT	2	2	1	0	0	7	0	11	3	18	2	0	2	1	6	3	0
MCPH1-AS1	2	0	0	0	2	10	0	23	0	7	3	0	3	0	2	2	1
MIR210HG	0	1	1	0	0	11	0	30	0	17	2	0	2	0	0	2	0
MIR3681HG	1	0	0	0	0	11	0	5	2	28	3	0	3	0	4	2	2
MORC2-AS1	3	0	0	2	2	3	0	6	3	16	3	0	5	0	1	6	1
PCED1B-AS1	3	0	0	0	0	9	0	6	5	17	3	0	0	0	3	4	0
PPM1K-DT	0	0	0	1	0	7	0	16	3	22	1	0	4	0	2	2	0
PRR7-AS1	3	0	0	1	2	17	0	25	0	15	1	0	5	0	4	1	3
RARA-AS1	0	2	1	0	0	17	0	27	0	26	0	0	2	0	3	4	0
RRS1-AS1	0	0	0	1	0	8	0	16	0	13	0	0	2	1	1	1	0
SP2-AS1	1	0	0	0	0	9	0	16	0	20	1	0	2	0	0	2	2
USP46-AS1	0	0	1	1	0	7	0	26	1	9	1	0	3	0	2	1	0
Z84723.1	2	0	0	0	0	12	0	6	0	31	0	0	1	0	0	0	0
ZDHHC20-IT1	1	0	0	0	0	8	0	8	5	30	3	0	3	0	2	1	1
ZNF22-AS1	0	0	1	0	0	7	0	16	5	11	4	0	0	0	5	3	0
ZNF571-AS1	1	1	1	0	0	9	0	2	1	27	4	0	4	0	4	2	1
ZNF790-AS1	1	2	1	1	0	6	0	14	8	7	1	0	2	0	1	2	0
Supplementary Table S2. List of differentially expressed transcription factors and their binding to the promoter regions of differentially expressed lncRNAs. Each number indicates the number of binding sites predicted to bound by each transcription factor shown.

## Sheet: Supplementary_Table_S3
Symbol	FUBP3	FUS	FXR2	G3BP2	HNRNPA0	HNRNPA1	HNRNPA1L2	HNRNPA2B1	HNRNPAB	HNRNPC	HNRNPD	HNRNPDL	HNRNPF	HNRNPH2	HNRNPK	HNRNPL	HNRNPLL	IGF2BP1	IGF2BP3	ILF2	KHDRBS1	KHSRP	MATR3	MBNL1	PABPC1	PABPC3	PABPC4	PABPN1	PCBP1	PCBP2	PCBP4	PPRC1	PRR3	PTBP1	PTBP3	PUF60	PUM1	QKI	RALY	RBFOX2	RBM15B	RBM22	RBM23	RBM25	RBM28	RBM3	RBM38	RBM4	RBM41
AC004069.1	0	0	0	0	1	0	0	1	0	5	1	3	3	3	1	1	0	1	2	3	0	9	0	2	2	0	1	1	2	2	1	0	2	6	3	4	1	0	4	0	8	0	0	1	0	1	0	0	0
AC006064.3	0	0	0	0	1	1	1	3	0	0	0	0	8	7	5	1	0	0	0	10	0	0	0	1	0	0	0	1	1	4	3	1	0	1	1	1	1	0	0	0	1	0	0	4	0	1	0	2	0
AC008915.3	0	0	1	1	0	0	0	5	0	0	1	2	10	5	6	2	0	2	10	8	2	2	0	3	1	1	3	0	8	13	6	1	5	0	1	0	2	0	0	0	2	0	2	6	0	1	1	1	0
AC008969.1	13	7	3	2	25	0	0	23	6	13	56	38	64	46	63	30	4	14	67	66	16	37	7	31	24	3	28	4	49	130	28	24	29	23	37	17	12	0	6	4	56	0	20	27	4	16	5	21	10
AC009041.3	1	0	0	0	2	0	0	1	1	0	2	2	1	1	1	2	0	1	2	1	1	2	0	2	0	0	0	0	1	5	0	0	0	3	3	1	0	0	0	0	2	0	2	0	0	1	0	0	0
AC009275.1	0	1	0	2	1	0	0	3	2	0	1	2	5	7	8	5	0	4	10	9	4	2	1	5	4	1	2	2	8	16	5	2	4	1	2	1	1	0	0	2	2	0	4	3	0	6	2	3	1
AC010536.1	0	0	1	1	3	0	0	6	1	0	0	0	20	22	32	9	3	10	9	21	0	1	0	16	2	0	0	0	29	71	20	3	2	2	6	0	3	0	0	2	2	0	16	8	0	0	2	3	0
AC010536.3	0	1	0	0	0	0	0	5	0	0	0	0	13	17	6	1	1	3	2	11	0	1	1	2	1	0	0	0	6	13	5	1	0	1	1	0	1	0	0	0	0	0	3	5	0	0	0	0	0
AC011921.1	3	0	1	1	1	0	0	2	1	1	4	1	3	1	4	0	0	0	2	2	0	3	0	1	0	0	0	1	4	14	1	0	0	0	2	1	0	0	0	0	4	0	1	1	0	0	1	0	1
AC012313.6	0	0	1	0	1	0	0	1	0	0	0	0	11	12	7	3	0	1	1	11	2	1	0	3	0	0	0	1	5	20	6	3	2	2	4	2	0	0	0	0	1	0	1	4	0	3	1	2	0
AC012313.8	2	1	6	3	20	2	2	11	8	30	8	7	30	18	28	19	5	7	35	35	2	31	2	16	14	4	6	0	27	74	21	10	9	28	15	23	2	2	22	3	43	0	10	10	1	2	5	4	5
AC025437.4	4	0	0	1	2	0	0	0	0	7	3	1	3	3	3	2	0	2	7	2	3	9	0	0	1	1	2	0	2	7	4	0	2	7	6	5	0	0	2	0	13	0	4	0	0	1	2	0	1
AC087392.5	0	0	0	0	0	0	0	0	0	0	0	0	0	0	4	1	1	1	2	2	0	1	0	3	2	1	0	0	6	15	4	0	0	0	0	0	0	0	0	0	1	0	2	3	0	0	0	0	0
AC092112.1	0	0	0	0	2	1	1	1	0	0	2	1	2	3	3	2	0	1	3	2	0	0	1	2	2	1	0	1	2	11	3	0	0	3	1	2	0	0	0	0	2	0	2	0	0	1	2	0	0
AC092295.2	0	3	2	0	1	0	0	2	0	3	3	1	8	6	15	2	0	1	3	10	0	4	1	4	0	0	0	0	14	33	2	7	3	3	4	5	0	0	2	1	8	0	6	2	1	0	1	2	0
AC092574.1	2	0	0	0	1	0	0	0	0	11	6	7	0	0	2	3	0	2	5	0	2	3	0	0	2	0	0	0	0	4	1	0	2	6	3	4	0	0	3	0	12	0	0	0	0	2	0	0	1
AC093249.2	0	0	1	0	0	0	0	0	0	5	1	1	1	1	0	0	0	1	0	1	0	2	0	0	0	0	0	0	0	10	0	0	0	3	1	2	0	0	1	0	4	0	2	1	0	0	0	0	0
AC093525.7	0	1	4	5	1	0	0	11	1	8	1	1	38	27	59	10	3	6	21	36	0	8	1	17	5	1	2	3	42	93	17	3	4	8	5	8	0	0	6	1	13	1	14	18	0	6	2	5	0
AC098851.1	1	0	0	1	0	1	1	1	1	0	2	2	1	2	2	0	0	2	2	3	1	2	0	1	0	0	0	0	2	8	3	0	1	3	5	0	1	0	0	0	5	0	1	0	0	1	1	0	1
AC107375.1	2	0	0	0	4	2	2	10	1	5	10	7	20	14	5	7	1	2	43	25	3	7	0	3	33	3	37	0	11	17	12	2	3	3	5	1	4	0	1	0	9	0	2	9	0	4	3	2	1
AC120498.9	0	1	1	0	1	0	0	15	0	13	3	2	55	42	30	3	0	5	11	59	3	9	1	10	5	1	5	0	21	263	113	8	5	14	2	7	5	0	9	0	16	0	65	23	1	1	9	13	0
AL109615.2	0	0	1	1	2	0	0	6	0	0	0	0	22	18	19	12	5	7	12	23	2	3	0	6	2	2	2	0	13	43	9	2	1	1	5	3	5	0	0	2	0	0	5	8	1	1	1	1	0
AL117332.1	1	2	3	1	1	0	0	3	0	3	3	3	7	5	11	0	0	2	1	7	0	2	0	5	1	0	0	0	8	14	0	7	1	4	2	3	0	0	2	1	4	0	3	4	0	0	1	7	1
AL135910.1	0	0	2	1	2	0	0	0	0	2	5	2	1	2	6	2	0	1	1	1	2	2	0	2	0	0	1	1	8	13	1	0	3	3	3	1	1	0	1	1	7	0	5	0	0	1	1	0	0
AL139020.1	2	0	2	0	8	1	1	6	1	3	8	6	18	10	16	8	3	4	36	13	3	7	2	8	29	1	27	5	16	34	11	0	8	6	6	3	3	0	1	3	14	0	10	7	0	6	5	1	2
AL355574.1	0	1	1	1	0	0	0	0	0	2	0	0	1	0	2	1	0	0	0	1	0	0	0	0	0	0	0	0	6	5	1	2	0	3	4	1	0	0	1	0	4	0	4	0	0	1	0	2	0
AL359091.3	0	0	1	0	2	0	0	2	0	0	1	2	6	5	4	0	0	1	8	4	1	0	0	0	6	0	7	0	1	2	1	1	2	2	2	2	0	0	0	0	2	0	0	4	0	0	1	0	1
AL359715.1	1	0	0	2	2	1	1	3	0	2	5	4	5	1	2	3	0	2	6	4	0	7	0	6	2	1	2	1	1	4	2	0	4	3	3	2	0	0	1	1	8	0	0	4	0	1	2	0	2
AL445222.2	0	0	0	1	1	0	0	1	0	3	1	1	2	1	4	3	2	4	7	1	1	2	0	2	0	0	2	0	4	15	5	0	2	3	3	6	0	0	2	0	7	0	3	1	0	0	1	0	1
AL590652.1	4	0	0	1	4	0	0	0	1	4	9	3	1	0	3	2	1	2	5	0	2	6	0	1	1	0	2	0	0	8	4	0	2	7	6	6	1	0	0	0	14	0	1	0	1	3	0	0	1
AL731563.4	13	0	0	2	11	0	0	4	1	42	40	21	14	7	8	15	3	1	25	13	4	41	2	11	8	2	7	2	4	21	4	0	10	39	11	32	2	2	29	0	65	0	4	2	0	1	4	1	7
AL928654.1	0	3	3	0	2	0	0	5	1	0	2	1	20	17	23	10	1	10	34	16	2	0	0	8	24	3	22	2	26	64	14	10	2	0	4	1	1	0	0	1	0	0	9	8	1	2	5	6	0
AP000345.2	0	0	2	1	0	1	1	2	0	0	5	3	15	3	14	6	0	1	4	9	0	3	0	2	1	1	0	1	6	10	1	1	2	2	0	0	0	0	0	0	1	0	0	4	0	0	9	0	0
CCDC84-DT	0	2	0	2	1	0	0	0	0	1	2	0	9	3	10	0	1	1	8	11	0	3	0	6	8	0	10	1	10	25	10	4	2	1	4	0	1	0	0	0	0	0	2	2	1	1	2	3	1
CHROMR	19	0	2	3	15	1	1	3	2	33	47	41	9	5	20	11	2	4	27	11	8	46	1	9	5	0	1	2	11	32	9	0	11	38	24	29	8	0	17	1	84	0	6	3	0	9	0	0	6
LINC00235	0	1	1	2	2	1	1	5	0	0	2	1	20	21	22	5	3	5	8	20	1	0	0	14	2	0	1	5	16	37	10	3	0	0	3	1	4	0	0	1	1	0	5	12	0	3	1	5	0
LINC00896	0	1	1	0	1	0	0	6	0	0	3	2	25	17	24	3	1	3	5	30	4	4	0	17	2	0	0	0	30	63	11	1	2	2	9	4	8	0	0	0	8	0	8	17	0	0	2	0	2
LINC01006	9	0	1	2	7	0	0	0	2	11	14	11	7	17	32	7	0	4	10	10	1	15	0	32	6	0	1	2	22	52	15	9	13	15	14	12	2	0	3	4	32	0	6	6	1	6	6	9	3
LINC01426	5	0	1	2	6	0	0	2	0	5	12	7	13	16	19	15	2	4	27	12	4	9	1	18	16	1	12	0	15	30	9	0	8	8	14	5	0	0	1	1	16	0	3	3	1	6	9	2	5
LINC01521	1	3	1	0	4	0	0	9	0	1	5	0	22	18	19	7	0	6	22	20	0	3	0	11	17	0	21	2	14	35	7	12	5	2	3	1	2	0	0	1	4	0	5	10	0	4	2	9	0
LINC01816	1	0	1	0	0	0	0	1	0	0	2	1	5	5	12	1	0	2	1	4	0	0	0	9	1	0	3	0	16	34	9	2	1	2	3	3	1	0	0	0	2	0	6	2	0	1	0	2	0
LINC02166	1	0	0	0	1	1	1	3	0	2	2	1	5	3	21	3	2	1	4	4	0	1	0	1	1	0	1	0	21	20	2	1	0	0	1	0	0	0	1	2	2	0	1	1	0	0	0	1	0
LINC02449	0	2	1	0	1	0	0	2	0	0	1	1	9	5	6	9	1	4	12	10	0	1	1	5	1	0	3	1	3	8	3	0	3	1	0	0	0	0	0	1	1	0	1	3	0	2	1	1	0
MIR210HG	0	0	4	0	3	0	0	5	1	0	1	1	24	22	25	7	2	7	16	29	1	1	0	15	5	0	4	0	12	33	14	6	2	6	2	0	1	0	0	0	3	0	4	9	2	3	7	3	0
MORC2-AS1	0	0	1	2	4	1	1	5	1	0	6	2	19	9	28	10	2	3	47	23	1	3	1	10	34	2	32	3	21	42	12	0	4	3	4	0	1	0	0	0	6	0	4	9	1	6	3	1	1
RARA-AS1	0	3	1	1	1	1	1	8	2	0	3	3	23	33	22	5	1	8	4	21	4	3	0	6	3	0	0	1	32	60	12	21	1	1	2	0	7	0	0	0	1	0	10	10	2	2	4	10	0
SP2-AS1	4	0	2	1	2	0	0	4	2	8	5	3	17	16	12	11	4	4	21	12	1	6	1	16	16	3	16	7	12	16	5	0	7	8	11	3	1	0	3	0	12	0	4	4	0	9	3	1	5
USP46-AS1	0	2	0	0	3	0	0	0	1	0	4	2	3	1	7	5	1	3	7	0	1	0	2	6	2	1	1	3	6	11	3	7	3	2	3	1	0	0	0	0	3	0	1	1	0	6	1	2	2
ZDHHC20-IT1	0	0	1	0	2	0	0	1	0	0	0	0	3	2	0	0	0	0	0	3	0	2	1	1	0	0	0	1	1	0	1	0	0	1	1	1	1	0	0	0	2	0	0	2	1	0	0	0	0
ZNF22-AS1	11	0	3	6	6	2	2	6	3	7	12	13	17	10	19	9	1	5	12	14	6	17	1	4	2	3	4	5	8	29	10	0	7	13	12	7	2	0	2	3	23	0	5	4	0	4	7	1	4
ZNF571-AS1	5	0	6	3	11	2	2	6	1	7	15	13	17	15	18	10	3	9	29	14	7	12	5	14	10	5	6	6	17	51	15	0	11	12	14	3	2	1	1	2	21	0	12	6	0	13	0	3	5
ZNF790-AS1	3	0	1	2	2	0	1	1	0	9	12	7	3	3	5	2	0	5	6	5	1	12	1	6	2	0	1	2	6	14	3	4	3	6	2	8	1	0	5	0	15	0	0	2	2	3	3	4	1
Supplementary Table S3. List of expressed RBPs and their binding to the up-regulated lncRNAs. Each number indicates the number of binding sites predicted to bound by each RBP shown.
[truncated: 40 more columns]
